# Supplementary material for: Active School Commuting in School Children: A Narrative Review of Current Evidence and Future Research Implications
Source: Int J Environ Res Public Health. 2023 Oct 16;20(20):6929. doi: 10.3390/ijerph20206929 (PMC10606062; doi:10.3390/ijerph20206929)
Supplement: Supplementary file 1 [file ijerph-20-06929-s001.zip]

Archive with 1 entries (1 files):
- ijerph-2631963-supplementary.pdf
